# Supplementary material for: Pseudomonas chlororaphis PA23 metabolites protect against protozoan grazing by the predator Acanthamoeba castellanii
Source: PeerJ. 2021 Jan 22;9:e10756. doi: 10.7717/peerj.10756 (PMC7831366; doi:10.7717/peerj.10756)
Supplement: Data S1 [file peerj-09-10756-s003.xlsx]

## Sheet: Fig.1
	Time/day		PA23				PHZ-				PRN-				HCN-				rpoS-				gacS-				AI				phzR-				Ac
	0	1000000	1000000	1000000		1000000	1000000	1000000		1000000	1000000	1000000		1000000	1000000	1000000		1000000	1000000	1000000		1000000	1000000	1000000		1000000	1000000	1000000		1000000	1000000	1000000		1000000	1000000	1000000
	1	896667	886667	876667		893333	863333	843333		1003333	993333	983333		1033333	993333	1013333		960000	960000	960000		1633333	1533333	1733333		1466667	1366667	1266667		1400000	1100000	1000000		1000000	1000000	1000000
	5	746667	736667	726667		720000	690000	680000		966667	956667	946667		900000	880000	890000		746667	726667	716667		2300000	2200000	2500000		2000000	1900000	2100000		1733333	1633333	1533333		990000	980000	980000
	10	680000	670000	660000		590000	580000	570000		796667	776667	786667		740000	710000	700000		656667	616667	636667		2100000	2000000	1900000		1900000	1700000	1800000		1566667	1566667	1466667		776667	766667	756667
	15	290667	280667	250667		40000	80000	40000		503333	513333	493333		526667	500000	510000		220567	200567	190567		1366667	1166667	1466667		1200000	1300000	1100000		1176667	976667	1076667		606667	596667	556667

## Sheet: Fig.2
			Day 0				Day 1				Day 5				Day 10
	PA23	100000000	100000000	100000000		970000000	980000000	960000000		1307536609	1407536609	1207536609		120066845	110066845	130066845
	PHZ-	100000000	100000000	100000000		987000000	997000000	977000000		1258521683	1158521683	1358521683		189771905	179771905	209771905
	PRN-	100000000	100000000	100000000		768000000	758000000	778000000		905653818	885653818	915653818		20505873	20505873	18505873
	HCN-	100000000	100000000	100000000		806000000	796000000	786000000		842211021	852211021	862211021		30721981	29721981	25721981
	rpoS-	100000000	100000000	100000000		995000000	975000000	985000000		1120146818	1220146818	1020146818		1.69315e+07	1.75932e+08	1.85932e+08
	gacS-	100000000	100000000	100000000		3.24473e+07	31447272	3.04473e+07		9971576	9871576	9771576		5.27114e+06	5.17114e+06	5.07114e+06
	AI	100000000	100000000	100000000		316000000	306000000	296000000		113420113	103420113	123420113		8.38558e+06	8.28558e+06	8.18558e+06
	phzR-	100000000	100000000	100000000		503000000	493000000	513000000		46640196	47640196	45640196		7.0703e+06	7.1703e+06	6.9703e+06

## Sheet: Fig.4
PRN challenge		Time/h		10 μg/ml				5 μg/ml				2.5 μg/ml				1 μg/ml				0.5 μg/ml				0 μg/ml
		0	100	100	100		100	100	100		100	100	100		100	100	100		100	100	100		100	100	100
		1	26	37	39		82	81	71		84	83	96		98	93	93		92	97	99		100	98	97
		6	0	0	0		21	14	16		88	87	82		92	88	90		90	92	90.4		94	98	88
		12	0	0	0		16	16	13		88	87	82		92	89	88		90	92	90.4		94	98	88
		24	0	0	0		12	16	13		88	85	84		92	86	90		90	92	90.4		94	98	88
		48	0	0	0		12	16	13		80	79	82		90	86	90		90	92	90.4		90	92	88
		72	0	0	0		12	16	13		70	67	70		78	79	80		80	80	80.4		78	80	82
PHZ challenge		Time/h		50 μg/ml				35 μg/ml				20 μg/ml				10 μg/ml				0 μg/ml
		0	100	100	100		100	100	100		100	100	100		100	100	100		100	100	100
		1	93.3333	91.1111	88.8889		93.3333	91.1111	88.8889		93.3333	91.1111	88.8889		90	84	84		90	90	93
		6	77.7778	67.7778	68.8889		86.6667	84.4444	86.6667		86.6667	88.8889	86.6667		80	88	90		90	92	88
		12	68.8889	67.7778	62.2222		77.7778	73.3333	77.7778		86.6667	82.2222	84.4444		80	89	86		90	92	88
		24	44.4444	40	33.3333		46.6667	44.4444	48.8889		75.5556	77.7778	78		88	90	82		90	88	88
		48	24.4444	30.7778	26.6667		40	37.7778	33.3333		64.4444	66.6667	66.6667		70	62	66		70	72	68
		72	20	20	19.8667		26.6667	24.4444	28.8889		55.5556	57.7778	44.4444		58	55	60		66	62	60
KCN challenge		Time/h		800 μg/ml				400 μg/ml				200 μg/ml				100 μg/ml				50 μg/ml				0 μg/ml
		0	100	100	100		100	100	100		100	100	100		100	100	100		100	100	100		100	100	100
		1	81.6667	85	88.3333		81.6667	93	94		93	98.3333	94		94	95	95		94	98	95		100	96.6667	98
		6	81	76	80		85	91	86		93	90	94		95	91	90		90	98.3333	91.6667		90	95	95
		12	75	75	70		85	80	80		90	91	90		92	89	90		86.6667	90	90		95	91	90
		24	66.6667	75	70		79	80	80		90	89	86		86.6667	90	87		87	90	88		87	89	90
		48	66.6667	68.3333	66.6667		80	77	70		80	83	80		80	83	85		81.6667	80	83.3333		86.6667	80	83.3333
		72	66.6667	68.3333	66.6667		80	77	70		79	81	80		80	80	85		81.6667	80	83.3333		86.6667	78	83.3333

## Sheet: Fig.5
Chemotaxis (vs saline)			PA23		0.022599	-0.11909	-0.56208			Chemotaxis (vs PA23)			PHZ-	-0.02	-0.07	-0.05			Chemotaxis (vs PA23)			PA23	-0.58807	-0.68995	-0.74437
			PHZ-		-0.09439	-0.11409	-0.39031						PRN-	1.5	1.6	1.47						PHZ-	-0.75824	-0.80049	-0.69355
			PRN-		1.02807	1.05514	0.955556						HCN-	0.3	0.375804	0.5						PRN-	-0.38137	-0.27667	-0.30502
			HCN-		-0.007	0.211966	0.101271						rpoS-	-0.05	-0.03	-0.04						HCN-	-0.6971	-0.57344	-0.60862
			rpoS-		-0.20742	-0.43313	-0.1377						gacS-	2.5	2.9	3.2						rpoS-	-0.72376	-0.68819	-0.8544
			gacS-		2.27834	1.84123	1.81383						AI	2	1.6	2.3						AI	-0.24063	-0.36142	-0.17418
			AI		1.48947	0.989473	1.3237						phzR-	1.7	1.5	2.1						phzR-	-0.30922	-0.19126	-0.18525
			phzR-		0.93677	1.58192	1.29255

## Sheet: Fig.6
B-galactosidase assay
prnA-lacZ		Time/h		PA23 control				Supernantant				Ac
		24	4062.79	3590.15	3768.67		4887.63	4259.83	4357.09		4770.35	4204.42	4398.09
		48	4448.98	4018.78	4133.12		4977.39	5067.35	5011.23		6649.96	6157.04	6265.54
		72	5920.67	6546.68	6298.97		7071.29	6583.9	6990.12		8068.88	7756.06	7879.56
phzA-lacZ		24	3594.29	3560.59	3493		3756.15	3994.13	3798.2		3793.78	3970.23	3798.34
		48	3687.55	3837.31	3698.97		4360.24	4087.28	4134.56		4821.15	5095.22	5013
		72	5047.87	4936.01	5010		5369.86	5068.72	5078		5736.39	5844.58	5803.45
phzI-lacZ		24	6859.52	6986.5	6885		8326.26	7860.08	7965		10379.2	10058.6	10112.2
		48	8900.91	8707.19	8796.08		8847.77	9303.78	9212.09		11872.5	11594	11434.4
		72	8658.2	8730.83	8691		8669.45	8515.83	8559.98		10510.1	10983.9	10625
phzR-lacZ		24	3319	3490	3325		3690	3568	3652		3751	3986	3866
		48	4115	4290	4125		4325	4255	4265		4722	4856	2758
		72	3888	3759	3801		4018	4202	4200		4155	4365	4302
gacS-lacZ		24	9347	8945	9025		9366	9466	9402		10078	9958	10200
		48	11124	10255	10258		11255	11452	11212		11965	11856	11965
		72	12025	11325	11586		12536	12532	12520		12456	13566	12357
rpoS-lacZ		24	1249.5	1266	1212		1186.69	1210.65	1240.84		1243.89	1255.35	1267.25
		48	1353.94	1360.2	1399.23		1355.23	1356.23	1412.25		1386	1420.22	1365.25
		72	1641.92	1655.23	1690.55		1687.12	1690.55	1740.22		1780.39	1801.25	1830.35

## Sheet: Table 2
	Phenotypic assays
			PHZ extraction		PA23 control		PA23+ Ac
					31.754		38.0804
					34.9118		38.1204
					31.8461		38.3076
			PRN extraction		PA23 control		PA23+ Ac
					3.6		4.9
					2.9		4.3
					3.7		4.1
			Antifungal assay		PA23 control		PA23+ Ac
					5.11		5.9
					5.18		4.8
					5.09		5.1
			Protease assay		PA23 control		PA23+ Ac
					5		5.7
					4.89		5.4
					4.7		4.7
			AHL		PA23 control		PA23+ Ac
					4.77		4.6
					4.9		4.3
					4.2		4.9
			Motility assay
				Time/h		PA23 alone				PA23 + Ac
				24	21	20	21		22	24	23
				48	45	50	41		48	49	52
				72	54	61	55		61	63	62
